# Supplementary material for: Effect of the Presence of Lignin from Woodflour on the Compostability of PHA-Based Biocomposites: Disintegration, Biodegradation and Microbial Dynamics
Source: Polymers (Basel). 2023 May 27;15(11):2481. doi: 10.3390/polym15112481 (PMC10255095; doi:10.3390/polym15112481)
Supplement: Supplementary file 1 [file polymers-15-02481-s001.zip]

Archive with 1 entries (1 files):
- polymers-2306208-supplementary.pdf
